# Supplementary material for: Towards Botanical Authentication of Ginkgo Food Supplements: A Holistic Approach Based on Phytochemical and Genomic Markers
Source: Foods. 2025 Sep 5;14(17):3111. doi: 10.3390/foods14173111 (PMC12428234; doi:10.3390/foods14173111)
Supplement: Supplementary file 1 [file foods-14-03111-s001.zip]

Archive with 1 entries (1 files):
- foods-3826091-supplementary.pdf
